# Supplementary material for: The Reduction in Microtubule Arrays Caused by the Dysplasia of the Non-Centrosomal Microtubule-Organizing Center Leads to a Malformed Organ of Corti in the Cx26-Null Mouse
Source: Biomedicines. 2022 Jun 9;10(6):1364. doi: 10.3390/biomedicines10061364 (PMC9219875; doi:10.3390/biomedicines10061364)
Supplement: Supplementary file 1 [file biomedicines-10-01364-s001.zip]

Archive with 1 entries (1 files):
- biomedicines-1734259-supplementary.pdf
